# Supplementary material for: Performance Evaluation of Four Qualitative RT-PCR Assays for the Detection of Severe Acute Respiratory Syndrome Coronavirus 2 (SARS-CoV-2)
Source: Microbiol Spectr. 2023 Feb 28;11(2):e03716-22. doi: 10.1128/spectrum.03716-22 (PMC10101067; doi:10.1128/spectrum.03716-22)
Supplement: Supplemental file 2 — Table S1. Download spectrum.03716-22-s0002.xlsx, XLSX file, 0.1 MB [file spectrum.03716-22-s0002.xlsx]

## Sheet: Meril Assay
Sample ID	Sample detail	Xpert N gene	Xpert E gene	Roche cobas® SARS-CoV-2			TaqPath Multiplex assay			Result		Meril Quantstudio 5		Meril Overall Result
				orf1ab	E-gene	Expected/result	S gene	N gene	orf1ab gene		IC (ROX)	orf1ab Gene (FAM)	N Gene (VIC)
Controls	Kit Positive					Positive				Positive	27.0426	18.2303	22.634	Positive
	Kit Negative control					Negative				Negative	0	0	0	Negative
Seracare Reference Material	AccuPlex 5000					Positive	29.6165	29.7004	29.9034	Positive	0	26.6845	30.1053	Positive
	AccuPlex 1000					Positive	31.7428	31.7888	32.0522	Positive	0	28.6281	32.2627	Positive
	AccuPlex 1000					Positive	31.7428	31.7888	32.0522	Positive	0	28.8708	32.7385	Positive
	AccuPlex 1000					Positive	31.7428	31.7888	32.0522	Positive	0	29.1826	32.4445	Positive
	AccuPlex 500					Positive	32.6023	32.6276	32.7657	Positive	0	29.8721	32.6469	Positive
	AccuPlex 500					Positive	32.6023	32.6276	32.7657	Positive	36.0889	29.7111	32.8296	Positive
	AccuPlex 500					Positive	32.6023	32.6276	32.7657	Positive	0	30.214	32.9013	Positive
	AccuPlex 250					Positive	33.8404	34.2351	33.552	Positive	0	30.7174	33.8627	Positive
	AccuPlex 250					Positive	33.8404	34.2351	33.552	Positive	0	30.6296	34.3851	Positive
	AccuPlex 250					Positive	33.8404	34.2351	33.552	Positive	0	31.4805	33.7796	Positive
	AccuPlex 100					Positive	34.7628	36.897	35.5138	Positive	0	31.9083	34.4891	Positive
	AccuPlex 100					Positive	34.7628	36.897	35.5138	Positive	0	31.829	33.8746	Positive
	AccuPlex 100					Positive	34.7628	36.897	35.5138	Positive	0	32.936	34.8478	Positive
	AccuPlex Negative					Negative	0	0	0	Negative	32.096	0	0	Negative
ATTCC Reference Material	ATCC-VR-1558D					Negative				Negative	27.1697	0	0	Negative
	ATCC-VR-1986D					Positive				Positive	33.0677	19.7436	21.9115	Positive
	ATCC-VR-3262D					Negative				Negative	0	0	0	Negative
	ATCC-VR-3276T					Positive				Positive	0	14.2003	16.6805	Positive
IDX Controls	IDX Neg (RPP)					Negative				Negative	25.575	0	0	Negative
	IDX Pos					Positive				Positive	0	0	25.7367	positive
Live Viral culture run in triplicates	log 5.9 (1:1000)	30.7	31.8			Positive	27.7564	27.9724	27.7307	Positive	0	26.3486	28.5959	Positive
	log 5.9 (1:1000)	30.7	31.8			Positive	27.7564	27.9724	27.7307	Positive	0	27.1361	29.121	Positive
	log 5.9 (1:1000)	30.7	31.8			Positive	27.7564	27.9724	27.7307	Positive	0	26.4547	28.7364	Positive
	log 4.7 (1:10000)	34.9	35.4			Positive	30.6559	30.6613	30.4404	Positive	0	29.9351	31.4474	Positive
	log 4.7 (1:10000)	34.9	35.4			Positive	30.6559	30.6613	30.4404	Positive	0	29.598	31.3481	Positive
	log 4.7 (1:10000)	34.9	35.4			Positive	30.6559	30.6613	30.4404	Positive	0	29.6712	31.2441	Positive
	log 3.7 (1:100000)	38.5	37.4			Positive	33.4631	32.9976	35.5623	Positive	0	33.8647	33.7841	Positive
	log 3.7 (1:100000)	38.5	37.4			Positive	33.4631	32.9976	35.5623	Positive	0	33.8809	35.8116	Positive
	log 3.7 (1:100000)	38.5	37.4			Positive	33.4631	32.9976	35.5623	Positive	0	34.1991	35.1026	Positive
	log 3.4 (1:1000000)	39.8	37.4			Positive	37.9201	0	36.493	Positive	0	34.0145	0	Positive
	log 3.4 (1:1000000)	39.8	37.4			Positive	37.9201	0	36.493	Positive	0	35.002	0	Positive
	log 3.4 (1:1000000)	39.8	37.4			Positive	37.9201	0	36.493	Positive	0	34.7703	35.4107	Positive
Residual clinical samples	1			17.4	18.1	Positive	18.3816	16.7991	18.5764	Positive	19.8518	17.2947	18.4242	Positive
	2			17.5	18.1	Positive	16.8664	15.5094	16.6483	Positive	18.8768	15.444	16.5055	Positive
	3			17.7	17.8	Positive	18.0442	15.5117	17.8389	Positive	19.1958	16.6845	17.2626	Positive
	4			17.7	18.4	Positive	18.1592	16.9696	17.9914	Positive	18.3486	16.4183	18.8777	Positive
	5			17.8	18.1	Positive	21.6305	18.0191	22.2709	Positive	19.9002	20.2044	19.0807	Positive
	6			18	18.3	Positive	15.2544	13.9607	15.0947	Positive	20.0392	14.3156	15.1499	Positive
	7			18.2	18.9	Positive	18.4726	17.6513	18.2507	Positive	18.293	17.3303	18.7099	Positive
	8			18.9	19.9	Positive	13.4438	13.114	13.6626	Positive	25.2509	13.1681	14.6045	Positive
	9			19	19.2	Positive	22.6738	20.6408	23.0141	Positive	22.1838	22.5593	21.3415	Positive
	10			19.4	19.6	Positive	22.2099	20.383	22.617	Positive	19.4362	22.7535	21.6617	Positive
	11			21.4	22.5	Positive	22.3962	20.0983	22.33	Positive	18.4296	21.094	21.734	Positive
	12			21.5	21.9	Positive	21.4854	20.2173	21.6436	Positive	22.8601	20.1749	21.302	Positive
	13			22.7	23.1	Positive	25.4139	23.6956	25.3156	Positive	30.1907	23.9894	24.5579	Positive
	14			24.1	24.3	Positive	25.5222	23.7072	25.6273	Positive	23.6641	22.618	23.8708	Positive
	15			24.6	25	Positive	22.1597	21.4495	21.7614	Positive	18.618	20.7245	22.6897	Positive
	16			25	25.2	Positive	25.7143	24.4686	26.3598	Positive	22.3066	25.2916	24.9224	Positive
	17			25.1	25.3	Positive	30.3003	29.2362	30.4154	Positive	22.1838	22.5593	21.3415	Positive
	18			25.7	26.5	Positive	25.6834	24.9344	25.6253	Positive	20.0335	25.469	25.6727	Positive
	19			25.8	26.5	Positive	25.948	24.4706	25.8726	Positive	19.0655	25.1495	25.4892	Positive
	20			26.3	26.8	Positive	25.6772	25.293	25.8398	Positive	20.9663	27.4113	26.7089	Positive
	21			27.9	28.8	Positive	19.9619	18.8258	19.6764	Positive	19.5777	17.8702	20.2008	Positive
	22			28.7	29.9	Positive	27.367	27.1342	27.3638	Positive	18.6043	26.9514	27.023	Positive
	23			29	29.8	Positive	27.7481	26.896	27.1635	Positive	22.5012	27.6722	27.9033	Positive
	24			30.1	31.5	Positive	31.342	28.6737	31.6106	Positive	17.4141	31.9881	30.2145	Positive
	25			30.1	31.4	Positive	32.9286	30.0585	34.0638	Positive	20.4421	38.5526	31.4456	Positive
	26			30.2	30.8	Positive	28.313	27.854	28.2681	Positive	23.0657	27.5898	28.5499	Positive
	27			30.5	31.5	Positive	29.9931	28.4125	30.7322	Positive	21.1328	31.0998	28.5051	Positive
	28			30.9	31.7	Positive	30.131	28.3588	31.1706	Positive	20.6575	31.5086	28.7428	Positive
	29			31.2	32.5	Positive	29.4853	28.8442	30.6019	Positive	24.8342	31.4058	30.1728	Positive
	30			31.8	33.9	Positive	32.5644	31.1189	32.5188	Positive	21.8689	38.49	30.5694	Positive
	31			35.6	37.4	Positive	0	37.4354	0	Positive	24.3901	0	0	Negative
	32			35.7	37.7	Positive	0	35.0153	0	Positive	26.2247	38.34	31.6899	Positive
	33			35.7	38.4	Positive	33.4631	32.9976	35.5623	Positive	24.2649	0	35.4948	Positive
	34			35.8	37.6	Positive	34.4682	31.8407	37.711	Positive	28.0497	40.7991	32.9113	Positive
	35			0	0	Negative	0	0	0	Negative	24.5074	0	0	Negative
	36			0	0	Negative	0	0	0	Negative	25.7206	0	0	Negative
	37			0	0	Negative	0	0	0	Negative	22.7771	0	0	Negative
	38			0	0	Negative	0	0	0	Negative	23.8061	0	0	Negative
	39			0	0	Negative	0	0	0	Negative	22.6308	0	0	Negative
	40			0	0	Negative	0	0	0	Negative	24.9437	0	0	Negative
	41			0	0	Negative	0	0	0	Negative	23.2736	0	0	Negative
	42			0	0	Negative	0	0	0	Negative	22.4114	0	0	Negative
	43			0	0	Negative	0	0	0	Negative	21.9558	0	0	Negative
	44			0	0	Negative	0	0	0	Negative	19.9356	0	0	Negative
	45			0	0	Negative	0	0	0	Negative	20.8042	0	0	Negative
	46			0	0	Negative	0	0	0	Negative	18.8264	0	0	Negative
	47			0	0	Negative	0	0	0	Negative	21.0633	0	0	Negative
	48			0	0	Negative	0	0	0	Negative	24.1403	0	0	Negative
	49			0	0	Negative	0	0	0	Negative	22.5457	0	0	Negative
	50			0	0	Negative	0	0	0	Negative	25.2291	0	0	Negative
	51			0	0	Negative	0	0	0	Negative	23.7543	0	0	Negative
	52			0	0	Negative	0	0	0	Negative	27.1727	0	0	Negative
	53			0	0	Negative	0	0	0	Negative	22.4019	0	0	Negative
	54			0	0	Negative	0	0	0	Negative	25.234	0	0	Negative
	Water blank			0	0	Negative	0	0	0	Negative	0	0	0	Negative
	Water blank			0	0	Negative	0	0	0	Negative	0	0	0	Negative

## Sheet: Amoy Assay
Sample ID	Sample detail	Xpert N gene	Xpert E gene	Roche cobas® SARS-CoV-2			TaqPath Multiplex assay			Result		AmoyDx Quantstudio 5		AmoyDx Overall Result
				orf1ab	E-gene	Expected/ result	S gene	N gene	orf1ab gene		N gene (ROX)	IC (VIC)	orf1ab gene (FAM)
Controls	Kit Positive					Positive				Positive	26.2831	23.7533	26.1362	Positive
	Kit Negative control					Negative				Negative	0	0	0	Negative
Seracare Reference Material	AccuPlex 5000					Positive	29.6165	29.7004	29.9034	Positive	32.1901	0	31.4681	Positive
	AccuPlex 1000					Positive	31.7428	31.7888	32.0522	Positive	35.5393	0	33.5681	Positive
	AccuPlex 1000					Positive	31.7428	31.7888	32.0522	Positive	34.6417	0	33.0432	Positive
	AccuPlex 1000					Positive	31.7428	31.7888	32.0522	Positive	33.7866	0	33.5253	Positive
	AccuPlex 500					Positive	32.6023	32.6276	32.7657	Positive	35.8738	0	33.8946	Positive
	AccuPlex 500					Positive	32.6023	32.6276	32.7657	Positive	34.5372	0	34.8962	Positive
	AccuPlex 500					Positive	32.6023	32.6276	32.7657	Positive	34.3811	0	34.116	Positive
	AccuPlex 250					Positive	33.8404	34.2351	33.552	Positive	35.9512	0	34.8091	Positive
	AccuPlex 250					Positive	33.8404	34.2351	33.552	Positive	34.9799	0	35.1728	Positive
	AccuPlex 250					Positive	33.8404	34.2351	33.552	Positive	35.4037	0	35.0985	Positive
	AccuPlex 100					Positive	34.7628	36.897	35.5138	Positive	36.752	0	36.3682	Positive
	AccuPlex 100					Positive	34.7628	36.897	35.5138	Positive	0	0	36.1554	Positive
	AccuPlex 100					Positive	34.7628	36.897	35.5138	Positive	36.4193	0	36.5303	Positive
	AccuPlex Negative					Negative	0	0	0	Negative	0	0	0	Negative
ATTCC Reference Material	ATCC-VR-1986D					Positive				Positive	23.4872	36.4397	24.7612	Positive
	ATCC-VR-3262D					Negative				Negative	0	0	0	Negative
	ATCC-VR-3276D					Positive				Positive	18.4557	41.9882	20.1681	Positive
	ATCC-VR-1558T					Negative				Negative	0	28.3251	0	Negative
IDX Controls	IDX Neg (RPP)					Negative				Negative	0	0	0	Negative
	IDX Pos					Positive				Positive	27.4341	0	0	Positive
Live Viral culture run in triplicates	log 5.9 (1:1000)	30.7	31.8			Positive	27.7564	27.9724	27.7307	Positive	30.9985	0	31.5106	Positive
	log 5.9 (1:1000)	30.7	31.8			Positive	27.7564	27.9724	27.7307	Positive	31.4402	0	31.4302	Positive
	log 5.9 (1:1000)	30.7	31.8			Positive	27.7564	27.9724	27.7307	Positive	31.341	0	32.324	Positive
	log 4.7 (1:10000)	34.9	35.4			Positive	30.6559	30.6613	30.4404	Positive	33.1852	0	34.4227	Positive
	log 4.7 (1:10000)	34.9	35.4			Positive	30.6559	30.6613	30.4404	Positive	33.8038	0	34.1776	Positive
	log 4.7 (1:10000)	34.9	35.4			Positive	30.6559	30.6613	30.4404	Positive	33.8834	0	33.8669	Positive
	log 3.7 (1:100000)	38.5	37.4			Positive	33.4631	32.9976	35.5623	Positive	36.718	0	36.69	Positive
	log 3.7 (1:100000)	38.5	37.4			Positive	33.4631	32.9976	35.5623	Positive	36.665	0	36.905	Positive
	log 3.7 (1:100000)	38.5	37.4			Positive	33.4631	32.9976	35.5623	Positive	36.527	0	36.698	Positive
	log 3.4 (1:1000000)	39.8	37.4			Positive	37.9201	0	36.493	Positive	36.867	0	0	Positive
	log 3.4 (1:1000000)	39.8	37.4			Positive	37.9201	0	36.493	Positive	0	0	0	Negative
	log 3.4 (1:1000000)	39.8	37.4			Positive	37.9201	0	36.493	Positive	36.494	0	0	Positive
Residual clinical samples	1			17.4	18.1	Positive	18.3816	16.7991	18.5764	Positive	19.5765	32.1783	21.386	Positive
	2			17.5	18.1	Positive	16.8664	15.5094	16.6483	Positive	18.8244	32.9451	19.2759	Positive
	3			17.7	17.8	Positive	18.0442	15.5117	17.8389	Positive	18.4064	34.199	20.6639	Positive
	4			17.7	18.4	Positive	18.1592	16.9696	17.9914	Positive	19.7776	37.1802	20.2637	Positive
	5			17.8	18.1	Positive	21.6305	18.0191	22.2709	Positive	21.454	0	24.6959	Positive
	6			18	18.3	Positive	15.2544	13.9607	15.0947	Positive	16.6415	35.5361	17.6774	Positive
	7			18.2	18.9	Positive	18.4726	17.6513	18.2507	Positive	20.3265	36.8373	20.8101	Positive
	8			18.9	19.9	Positive	13.4438	13.114	13.6626	Positive	15.9608	33.7909	17.013	Positive
	9			19	19.2	Positive	22.6738	20.6408	23.0141	Positive	23.2908	0	25.4475	Positive
	10			19.4	19.6	Positive	22.2099	20.383	22.617	Positive	23.8866	0	25.2356	Positive
	11			21.4	22.5	Positive	22.3962	20.0983	22.33	Positive	23.2354	32.3507	24.6558	Positive
	12			21.5	21.9	Positive	21.4854	20.2173	21.6436	Positive	23.078	35.6267	24.0492	Positive
	13			22.7	23.1	Positive	25.4139	23.6956	25.3156	Positive	26.3392	35.9469	28.0497	Positive
	14			24.1	24.3	Positive	25.5222	23.7072	25.6273	Positive	26.1044	0	28.3001	Positive
	15			24.6	25	Positive	22.1597	21.4495	21.7614	Positive	24.773	33.1548	24.7179	Positive
	16			25	25.2	Positive	25.7143	24.4686	26.3598	Positive	27.0474	35.6234	29.1271	Positive
	17			25.1	25.3	Positive	30.3003	29.2362	30.4154	Positive	32.6818	37.2442	33.6104	Positive
	18			25.7	26.5	Positive	25.6834	24.9344	25.6253	Positive	27.8209	38.5064	28.4165	Positive
	19			25.8	26.5	Positive	25.948	24.4706	25.8726	Positive	27.0078	35.6845	28.0171	Positive
	20			26.3	26.8	Positive	25.6772	25.293	25.8398	Positive	29.1103	31.3375	29.3238	Positive
	21			27.9	28.8	Positive	19.9619	18.8258	19.6764	Positive	21.6096	33.6845	22.121	Positive
	22			28.7	29.9	Positive	27.367	27.1342	27.3638	Positive	29.6248	34.6061	29.8318	Positive
	23			29	29.8	Positive	27.7481	26.896	27.1635	Positive	29.8416	34.7471	30.8395	Positive
	24			30.1	31.5	Positive	31.342	28.6737	31.6106	Positive	31.9175	33.9154	34.4421	Positive
	25			30.1	31.4	Positive	32.9286	30.0585	34.0638	Positive	32.5547	34.9564	0	Positive
	26			30.2	30.8	Positive	28.313	27.854	28.2681	Positive	31.4779	44.9008	30.4117	Positive
	27			30.5	31.5	Positive	29.9931	28.4125	30.7322	Positive	30.7223	0	33.5748	Positive
	28			30.9	31.7	Positive	30.131	28.3588	31.1706	Positive	30.7114	37.6527	33.9734	Positive
	29			31.2	32.5	Positive	29.4853	28.8442	30.6019	Positive	30.9284	25.9275	33.9631	Positive
	30			31.8	33.9	Positive	32.5644	31.1189	32.5188	Positive	33.9719	29.979	35.3441	Positive
	31			35.6	37.4	Positive	0	37.4354	0	Positive	0	34.4159	0	Negative
	32			35.7	37.7	Positive	0	35.0153	0	Positive	35.9624	33.299	35.2052	Positive
	33			35.7	38.4	Positive	33.4631	32.9976	35.5623	Positive	35.2931	0	38.3234	Positive
	34			35.8	37.6	Positive	34.4682	31.8407	37.711	Positive	35.5482	0	36.3214	Positive
	35			0	0	Negative	0	0	0	Negative	0	34.8853	0	Negative
	36			0	0	Negative	0	0	0	Negative	0	31.2821	0	Negative
	37			0	0	Negative	0	0	0	Negative	0	23.6923	0	Negative
	38			0	0	Negative	0	0	0	Negative	0	22.3608	0	Negative
	39			0	0	Negative	0	0	0	Negative	0	25.6929	0	Negative
	40			0	0	Negative	0	0	0	Negative	0	22.9582	0	Negative
	41			0	0	Negative	0	0	0	Negative	0	34.4913	0	Negative
	42			0	0	Negative	0	0	0	Negative	0	21.9737	0	Negative
	43			0	0	Negative	0	0	0	Negative	0	30.2396	0	Negative
	44			0	0	Negative	0	0	0	Negative	0	32.2306	0	Negative
	45			0	0	Negative	0	0	0	Negative	0	30.4885	0	Negative
	46			0	0	Negative	0	0	0	Negative	0	29.7749	0	Negative
	47			0	0	Negative	0	0	0	Negative	0	23.6685	0	Negative
	48			0	0	Negative	0	0	0	Negative	0	21.9028	0	Negative
	49			0	0	Negative	0	0	0	Negative	0	33.9663	0	Negative
	50			0	0	Negative	0	0	0	Negative	0	0	0	invalid
	51			0	0	Negative	0	0	0	Negative	0	0	0	invalid
	52			0	0	Negative	0	0	0	Negative	0	22.2383	0	Negative
	53			0	0	Negative	0	0	0	Negative	0	32.7769	0	Negative
	54			0	0	Negative	0	0	0	Negative	0	32.8481	0	Negative
	Water blank			0	0	Negative	0	0	0	Negative	0	0	0	Negative
	Water blank			0	0	Negative	0	0	0	Negative	0	0	0	Negative

## Sheet: Coviwok Assay
Sample ID	Roche Cobas® SARS-CoV-2				TaqPath Multiplex assay				COVIWOK COVID-19 RT PCR Kit
	Sample detail	RdRP	E-gene	Expected/Results	ORF1ab	N gene	S-gene	Result	RdRp-gene (FAM)	N gene (Texas RED)	IC(HEX)	Result
Controls	Kit Pos			Positive	n/a	n/a	n/a	Positive	25.0947	24.4239	26.5455	Positive
	Kit Neg			Negative	n/a	n/a	n/a	Negative	0	0	25.8026	Negative
	Nuclease-free water			Negative	n/a	n/a	n/a	Negative	0	0	0	Negative
	Nuclease-free water			Negative	n/a	n/a	n/a	Negative	0	0	0	Negative
Reference material : Seracare (Accuplex)	AccuPlex 5000 copies			Positive	29.9034	29.7004	29.6165	Positive	31.2505	32.4615	0	Positive
	AccuPlex 1000 copies			Positive	32.0522	31.7888	31.7428	Positive	33.0863	36.0318	0	Positive
	AccuPlex 1000 copies			Positive	32.0522	31.7888	31.7428	Positive	33.6208	36.4804	0	Positive
	AccuPlex 1000 copies			Positive	32.0522	31.7888	31.7428	Positive	33.2909	35.4688	33.8466	Positive
	AccuPlex 500 copies			Positive	32.7657	32.6276	32.6023	Positive	34.0797	36.8517	0	Positive
	AccuPlex 500 copies			Positive	32.7657	32.6276	32.6023	Positive	34.2248	38.585	0	Positive
	AccuPlex 500 copies			Positive	32.7657	32.6276	32.6023	Positive	31.3348	31.3618	0	Positive
	AccuPlex 250 copies			Positive	33.552	34.2351	33.8404	Positive	35.2327	0	0	Positive
	AccuPlex 250 copies			Positive	33.552	34.2351	33.8404	Positive	35.7317	40.5201	0	Positive
	AccuPlex 250 copies			Positive	33.552	34.2351	33.8404	Positive	34.7454	0	0	Positive
	AccuPlex 100 copies			Positive	35.5138	36.897	34.7628	Positive	36.4802	0	0	Positive
	AccuPlex 100 copies			Positive	35.5138	36.897	34.7628	Positive	36.7082	0	0	Positive
	AccuPlex 100 copies			Positive	35.5138	36.897	34.7628	Positive	38.3813	0	0	Positive
	AccuPlex Neg			Negative	0	0	0	Negative	0	0	0	Negative
Reference material: ATCC	ATCC-VR-1986D			Positive	n/a	n/a	n/a	Positive	24.3476	24.3846	41.0734	Positive
	ATCC-VR-3276T			Positive	n/a	n/a	n/a	Positive	18.9803	18.7904	0	Positive
	ATCC-VR-1558D			Negative	n/a	n/a	n/a	Negative	0	0	33.2873	Negative
	ATCC-VR-3262D			Negative	n/a	n/a	n/a	Negative	0	0	0	Negative
Reference material: Ipsum Diagnostics, LLC	IDX Pos			Positive	n/a	n/a	n/a	Positive	30.7828	29.9166	0	Positive
	IDX Neg (RPP)			Negative	n/a	n/a	n/a	Negative	0	0	0	Negative
Viral culture dilutions	LCS1000 log5.9			Positive	27.7564	27.9724	27.7307	Positive	31.2094	31.5876	0	Positive
	LCS1000 log5.9			Positive	27.7564	27.9724	27.7307	Positive	31.3499	31.9563	0	Positive
	LCS1000 log5.9			Positive	27.7564	27.9724	27.7307	Positive	30.8132	31.4995	0	Positive
	LCS10000 log4.7			Positive	30.6559	30.6613	30.4404	Positive	34.0342	34.2086	0	Positive
	LCS10000 log4.7			Positive	30.6559	30.6613	30.4404	Positive	34.0455	35.1577	0	Positive
	LCS10000 log4.7			Positive	30.6559	30.6613	30.4404	Positive	33.5482	34.5337	0	Positive
	LCS100000 log3.7			Positive	33.4631	32.9976	35.5623	Positive	38.4392	0	33.2973	Positive
	LCS100000 log3.7			Positive	33.4631	32.9976	35.5623	Positive	38.6456	0	0	Positive
	LCS100000 log3.7			Positive	33.4631	32.9976	35.5623	Positive	39.1799	0	0	Positive
	LCS1000000 log3.4			Positive	37.9201	0	36.493	Positive	0	0	0	Negative
	LCS1000000 log3.4			Positive	37.9201	0	36.493	Positive	37.7298	0	0	Positive
	LCS1000000 log3.4			Positive	37.9201	0	36.493	Positive	38.8785	0	0	Positive
Residual clinical specimens	1	17.4	18.1	Positive	18.3816	16.7991	18.5764	Positive	19.8349	19.6298	22.6785	Positive
	2	17.5	18.1	Positive	16.8664	15.5094	16.6483	Positive	18.0667	18.1377	21.9355	Positive
	3	17.7	17.8	Positive	18.0442	15.5117	17.8389	Positive	19.0206	18.7506	22.0806	Positive
	4	17.7	18.4	Positive	18.1592	16.9696	17.9914	Positive	19.1606	19.4481	21.1901	Positive
	5	17.8	18.1	Positive	21.6305	18.0191	22.2709	Positive	22.2871	21.4373	23.1247	Positive
	6	18	18.3	Positive	15.2544	13.9607	15.0947	Positive	16.7173	16.8307	22.9295	Positive
	7	18.2	18.9	Positive	18.4726	17.6513	18.2507	Positive	20.4354	20.823	21.4716	Positive
	8	18.9	19.9	Positive	13.4438	13.114	13.6626	Positive	16.148	16.1822	30.2731	Positive
	9	19	19.2	Positive	22.6738	20.6408	23.0141	Positive	24.4129	23.8803	25.4975	Positive
	10	19.4	19.6	Positive	22.2099	20.383	22.617	Positive	24.1748	23.804	22.7367	Positive
	11	21.4	22.5	Positive	22.3962	20.0983	22.33	Positive	23.2165	23.0746	21.3232	Positive
	12	21.5	21.9	Positive	21.4854	20.2173	21.6436	Positive	23.1013	23.103	26.0925	Positive
	13	22.7	23.1	Positive	25.4139	23.6956	25.3156	Positive	26.8417	26.8766	32.82	Positive
	14	24.1	24.3	Positive	25.5222	23.7072	25.6273	Positive	26.476	26.4035	27.3127	Positive
	15	24.6	25	Positive	22.1597	21.4495	21.7614	Positive	23.6299	23.9611	21.7152	Positive
	16	25	25.2	Positive	25.7143	24.4686	26.3598	Positive	27.4801	27.3425	25.5798	Positive
	17	25.1	25.3	Positive	30.3003	29.2362	30.4154	Positive	32.1317	32.1864	28.3151	Positive
	18	25.7	26.5	Positive	25.6834	24.9344	25.6253	Positive	27.2826	27.5145	22.6785	Positive
	19	25.8	26.5	Positive	25.948	24.4706	25.8726	Positive	26.912	27.2232	22.3045	Positive
	20	26.3	26.8	Positive	25.6772	25.293	25.8398	Positive	28.5352	28.5259	24.2688	Positive
	21	27.9	28.8	Positive	19.9619	18.8258	19.6764	Positive	21.2569	21.6967	22.3842	Positive
	22	28.7	29.9	Positive	27.367	27.1342	27.3638	Positive	28.9369	29.0962	21.621	Positive
	23	29	29.8	Positive	27.7481	26.896	27.1635	Positive	29.4048	29.66	25.5758	Positive
	24	30.1	31.5	Positive	31.342	28.6737	31.6106	Positive	32.1425	31.8101	20.8234	Positive
	25	30.1	31.4	Positive	32.9286	30.0585	34.0638	Positive	33.8701	33.3919	25.1763	Positive
	26	30.2	30.8	Positive	28.313	27.854	28.2681	Positive	29.8272	30.3116	26.3134	Positive
	27	30.5	31.5	Positive	29.9931	28.4125	30.7322	Positive	31.1179	31.0893	24.7195	Positive
	28	30.9	31.7	Positive	30.131	28.3588	31.1706	Positive	31.692	31.0918	23.9452	Positive
	29	31.2	32.5	Positive	29.4853	28.8442	30.6019	Positive	32.9137	32.7564	29.07	Positive
	30	31.8	33.9	Positive	32.5644	31.1189	32.5188	Positive	34.6031	34.7074	23.2428	Positive
	31	35.6	37.4	Positive	0	37.4354	0	Positive	0	0	28.531	Negative
	32	35.7	38.4	Positive	0	35.0153	0	Positive	37.5794	0	27.6629	Positive
	33	35.7	37.7	Positive	33.4631	32.9976	35.5623	Positive	36.1625	38.1207	30.351	Positive
	34	35.8	37.6	Positive	34.4682	31.8407	37.711	Positive	37.7018	39.204	31.6726	Positive
	35	36.2	37.5	Positive	0	0	0	Negative	0	0	28.7888	Negative
	36	36.3	38.4	Positive	0	0	0	Negative	0	0	30.1617	Negative
	37	0	0	Negative	0	0	0	Negative	0	0	27.8738	Negative
	38	0	0	Negative	0	0	0	Negative	0	0	29.3649	Negative
	39	0	0	Negative	0	0	0	Negative	0	0	26.9088	Negative
	40	0	0	Negative	0	0	0	Negative	0	0	27.7235	Negative
	41	0	0	Negative	0	0	0	Negative	0	0	28.8933	Negative
	42	0	0	Negative	0	0	0	Negative	0	0	29.0168	Negative
	43	0	0	Negative	0	0	0	Negative	0	0	27.4426	Negative
	44	0	0	Negative	0	0	0	Negative	0	0	25.8266	Negative
	45	0	0	Negative	0	0	0	Negative	0	0	25.7049	Negative
	46	0	0	Negative	0	0	0	Negative	0	0	24.8144	Negative
	47	0	0	Negative	0	0	0	Negative	0	0	23.8619	Negative
	48	0	0	Negative	0	0	0	Negative	0	0	22.2075	Negative
	49	0	0	Negative	0	0	0	Negative	0	0	24.5519	Negative
	50	0	0	Negative	0	0	0	Negative	0	0	28.4151	Negative
	51	0	0	Negative	0	0	0	Negative	0	0	27.7668	Negative
	52	0	0	Negative	0	0	0	Negative	0	0	28.6356	Negative
	53	0	0	Negative	0	0	0	Negative	0	0	27.0138	Negative
	54	0	0	Negative	0	0	0	Negative	0	0	30.415	Negative
	55	0	0	Negative	0	0	0	Negative	0	0	25.8583	Negative
	56	0	0	Negative	0	0	0	Negative	0	0	28.2902	Negative

## Sheet: Neoplex Assay
Sample ID	Roche cobas® SARS-CoV-2				Taqpath Multiplex assay				Neoplex
	Sample detail	ORF1ab	E-gene	Expected/Results	ORF1ab	N gene	S-gene	Result	RdRp (FAM)	N gene (JOE/HEX)	IC (Cy5)	Result
Controls	Kit Negative			Negative				Negative	0	0	0	Negative
	Kit Positive			Positive				Positive	25.2083	28.0615	25.12	Positive
	Nuclease-free water			Negative				Negative	0	0	0	Negative
	Nuclease-free water			Negative				Negative	0	0	0	Negative
Reference material : Seracare (Accuplex)	AccuPlex (5000 copies)			Positive	29.9034	29.7004	29.6165	Positive	30.4029	33.1197	0	Positive
	AccuPlex (1000 copies)			Positive	32.0522	31.7888	31.7428	Positive	33.25	35.3935	0	Positive
	AccuPlex (1000 copies)			Positive	32.0522	31.7888	31.7428	Positive	32.9726	35.719	0	Positive
	AccuPlex (1000 copies)			Positive	32.0522	31.7888	31.7428	Positive	32.2511	35.256	0	Positive
	AccuPlex (500 copies)			Positive	32.7657	32.6276	32.6023	Positive	33.46	36.4704	0	Positive
	AccuPlex (500 copies)			Positive	32.7657	32.6276	32.6023	Positive	34.513	36.077	0	Positive
	AccuPlex (500 copies)			Positive	32.7657	32.6276	32.6023	Positive	32.9698	36.2252	0	Positive
	AccuPlex (250 copies)			Positive	33.552	34.2351	33.8404	Positive	35.2	37.2293	0	Positive
	AccuPlex (250 copies)			Positive	33.552	34.2351	33.8404	Positive	34.0669	36.8328	0	Positive
	AccuPlex (250 copies)			Positive	33.552	34.2351	33.8404	Positive	21.0561	21.7292	0	Positive
	AccuPlex (100 copies)			Positive	35.5138	36.897	34.7628	Positive	35.43	38.4693	0	Positive
	AccuPlex (100 copies)			Positive	35.5138	36.897	34.7628	Positive	36.342	39.5867	0	Positive
	AccuPlex (100 copies)			Positive	35.5138	36.897	34.7628	Positive	34.7532	38.4034	0	Positive
	AccuPlex (Negative)			Negative	0	0	0	Negative	0	0	0	Negative
Reference material: ATCC	ATCC-VR-1558D			Negative				Negative	0	0	32.9114	Negative
	ATCC-VR-1986D			Positive				Positive	22.2301	24.5791	39.0052	Positive
	ATCC-VR-3262D			Negative				Negative	0	0	0	Negative
	ATCC-VR-3276T			Positive				Positive	30.2843	33.0766	0	Positive
Reference material: Ipsum Diagnostics, LLC	IDX Neg (RPP)			Negative				Negative	0	0	0	Negative
	IDX Pos			Positive				Positive	0	27.4477	0	Positive
Viral culture dilutions	LCS1000 log5.9			Positive	27.7564	27.9724	27.7307	Positive	31.09	32.251	0	Positive
	LCS1000 log5.9			Positive	27.7564	27.9724	27.7307	Positive	29.525	31.6527	0	Positive
	LCS1000 log5.9			Positive	27.7564	27.9724	27.7307	Positive	29.3762	31.3831	0	Positive
	LCS10000 log4.7			Positive	30.6559	30.6613	30.4404	Positive	32.28	34.2276	0	Positive
	LCS10000 log4.7			Positive	30.6559	30.6613	30.4404	Positive	32.6589	34.6433	0	Positive
	LCS10000 log4.7			Positive	30.6559	30.6613	30.4404	Positive	32.0111	34.4526	0	Positive
	LCS100000 log3.7			Positive	33.4631	32.9976	35.5623	Positive	36.55	0	0	Positive
	LCS100000 log3.7			Positive	33.4631	32.9976	35.5623	Positive	37.1896	0	0	Positive
	LCS100000 log3.7			Positive	33.4631	32.9976	35.5623	Positive	37.2983	0	0	Positive
	LCS1000000 log3.4			Positive	37.9201	0	36.493	Positive	37.14	0	0	Positive
	LCS1000000 log3.4			Positive	37.9201	0	36.493	Positive	0	39.3461	0	Negative
	LCS1000000 log3.4			Positive	37.9201	0	36.493	Positive	0	0	0	Negative
Residual clinical specimens	1	17.4	18.1	Positive	18.3816	16.7991	18.5764	Positive	20.041	20.6806	22.6757	Positive
	2	17.5	18.1	Positive	16.8664	15.5094	16.6483	Positive	18.1025	23.2841	22.0369	Positive
	3	17.7	17.8	Positive	18.0442	15.5117	17.8389	Positive	19.3025	19.9919	22.24	Positive
	4	17.7	18.4	Positive	18.1592	16.9696	17.9914	Positive	20.208	20.3664	21.1882	Positive
	5	17.8	18.1	Positive	21.6305	18.0191	22.2709	Positive	24.1859	23.8203	22.5238	Positive
	6	18	18.3	Positive	15.2544	13.9607	15.0947	Positive	16.4249	17.485	23.0175	Positive
	7	18.2	18.9	Positive	18.4726	17.6513	18.2507	Positive	21.0338	21.1156	21.471	Positive
	8	18.9	19.9	Positive	13.4438	13.114	13.6626	Positive	17.5481	16.846	29.8163	Positive
	9	19	19.2	Positive	22.6738	20.6408	23.0141	Positive	24.3375	24.4916	25.0473	Positive
	10	19.4	19.6	Positive	22.2099	20.383	22.617	Positive	24.7584	24.8224	22.8339	Positive
	11	21.4	22.5	Positive	22.3962	20.0983	22.33	Positive	23.5073	24.8451	20.6819	Positive
	12	21.5	21.9	Positive	21.4854	20.2173	21.6436	Positive	23.0771	24.1852	26.072	Positive
	13	22.7	23.1	Positive	25.4139	23.6956	25.3156	Positive	28.073	28.9192	35.5526	Positive
	14	24.1	24.3	Positive	25.5222	23.7072	25.6273	Positive	26.9577	28.5855	28.4438	Positive
	15	24.6	25	Positive	22.1597	21.4495	21.7614	Positive	23.5637	25.1968	21.4185	Positive
	16	25	25.2	Positive	25.7143	24.4686	26.3598	Positive	27.8535	28.938	25.6944	Positive
	17	25.1	25.3	Positive	30.3003	29.2362	30.4154	Positive	32.3124	34.1033	28.727	Positive
	18	25.7	26.5	Positive	25.6834	24.9344	25.6253	Positive	29.8152	29.7472	24.0787	Positive
	19	25.8	26.5	Positive	25.948	24.4706	25.8726	Positive	26.7888	28.759	21.9635	Positive
	20	26.3	26.8	Positive	25.6772	25.293	25.8398	Positive	30.3281	30.2519	23.377	Positive
	21	27.9	28.8	Positive	19.9619	18.8258	19.6764	Positive	21.0208	22.6395	22.0855	Positive
	22	28.7	29.9	Positive	27.367	27.1342	27.3638	Positive	28.546	30.1545	22.7794	Positive
	23	29	29.8	Positive	27.7481	26.896	27.1635	Positive	31.2034	31.5759	25.924	Positive
	24	30.1	31.5	Positive	31.342	28.6737	31.6106	Positive	35.126	35.0813	20.7112	Positive
	25	30.1	31.4	Positive	32.9286	30.0585	34.0638	Positive	36.6321	36.2037	25.3935	Positive
	26	30.2	30.8	Positive	28.313	27.854	28.2681	Positive	29.9011	31.3571	26.7978	Positive
	27	30.5	31.5	Positive	29.9931	28.4125	30.7322	Positive	32.1603	33.2909	24.0542	Positive
	28	30.9	31.7	Positive	30.131	28.3588	31.1706	Positive	34.0461	32.822	23.3609	Positive
	29	31.2	32.5	Positive	29.4853	28.8442	30.6019	Positive	33.8984	34.1536	28.6383	Positive
	30	31.8	33.9	Positive	32.5644	31.1189	32.5188	Positive	35.1247	36.1357	22.652	Positive
	31	35.6	37.4	Positive	0	37.4354	0	Positive	0	0	28.5726	Negative
	32	35.7	38.4	Positive	0	35.0153	0	Positive	36.9545	0	28.2678	Positive
	33	35.7	37.7	Positive	33.4631	32.9976	35.5623	Positive	37.0809	37.6277	29.4485	Positive
	34	35.8	37.6	Positive	34.4682	31.8407	37.711	Positive	35.5534	0	34.5934	Positive
	35	36.2	37.5	Positive	0	0	0	Negative	0	0	28.7941	Negative
	36	36.3	38.4	Positive	0	0	0	Negative	0	0	30.2406	Negative
	37	0	0	Negative	0	0	0	Negative	0	0	27.4521	Negative
	38	0	0	Negative	0	0	0	Negative	0	0	28.2295	Negative
	39	0	0	Negative	0	0	0	Negative	0	0	26.9231	Negative
	40	0	0	Negative	0	0	0	Negative	0	0	28.5977	Negative
	41	0	0	Negative	0	0	0	Negative	0	0	28.1227	Negative
	42	0	0	Negative	0	0	0	Negative	0	0	25.2962	Negative
	43	0	0	Negative	0	0	0	Negative	0	0	26.0312	Negative
	44	0	0	Negative	0	0	0	Negative	0	0	23.3561	Negative
	45	0	0	Negative	0	0	0	Negative	0	0	24.0111	Negative
	46	0	0	Negative	0	0	0	Negative	0	0	22.1521	Negative
	47	0	0	Negative	0	0	0	Negative	0	0	23.8009	Negative
	48	0	0	Negative	0	0	0	Negative	0	0	29.9219	Negative
	49	0	0	Negative	0	0	0	Negative	0	0	28.1818	Negative
	50	0	0	Negative	0	0	0	Negative	0	0	28.071	Negative
	51	0	0	Negative	0	0	0	Negative	0	0	29.3324	Negative
	52	0	0	Negative	0	0	0	Negative	0	0	26.2863	Negative
	53	0	0	Negative	0	0	0	Negative	0	0	31.6547	Negative
	54	0	0	Negative	0	0	0	Negative	0	0	26.15	Negative
	55	0	0	Negative	0	0	0	Negative	0	0	28.8299	Negative
	56	0	0	Negative	0	0	0	Negative	0	0	26.8744	Negative
